# Supplementary material for: Dioscorea Zingiberensis New Saponin Inhibits the Growth of Hepatocellular Carcinoma by Suppressing the Expression of Long Non-coding RNA TCONS-00026762
Source: Front Pharmacol. 2021 May 3;12:678620. doi: 10.3389/fphar.2021.678620 (PMC8126712; doi:10.3389/fphar.2021.678620)
Supplement: Supplementary file 1 [file DataSheet1.ZIP]

Archive with 50 entries (44 files):
- Original data/
- Original data/Figure 1/
- Original data/Figure 1/Figure 1B Cell viability.xlsx
- Original data/Figure 1/Figure 1C 1.jpg
- Original data/Figure 1/Figure 1C 2.jpg
- Original data/Figure 1/Figure 1C 3.jpg
- Original data/Figure 1/Figure 1D 1.jpg
- Original data/Figure 1/Figure 1D 2.jpg
- Original data/Figure 1/Figure 1D 3.jpg
- Original data/Figure 2/
- Original data/Figure 2/Figure 2.tif
- Original data/Figure 2/qRT-PCR.xlsx
- Original data/Figure 2/RNASeq.xlsx
- Original data/Figure 3/
- Original data/Figure 3/CCK8-Huh7.xlsx
- Original data/Figure 3/CCK8-SMMC-7721.xlsx
- Original data/Figure 3/Figure 3B Huh7 1.pdf
- Original data/Figure 3/Figure 3B Huh7 2.pdf
- Original data/Figure 3/Figure 3B Huh7 3.pdf
- Original data/Figure 3/Figure 3B Huh7 4.pdf
- Original data/Figure 3/Figure 3B Huh7 5.pdf
- Original data/Figure 3/Figure 3B SMMC-7721 1.pdf
- Original data/Figure 3/Figure 3B SMMC-7721 2.pdf
- Original data/Figure 3/Figure 3B SMMC-7721 3.pdf
- Original data/Figure 3/Figure 3B SMMC-7721 4.pdf
- Original data/Figure 3/Figure 3B SMMC-7721 5.pdf
- Original data/Figure 3/Figure 3C Huh7 1.tif
- Original data/Figure 3/Figure 3C Huh7 2.tif
- Original data/Figure 3/Figure 3C Huh7 3.tif
- Original data/Figure 3/Figure 3C Huh7 4.tif
- Original data/Figure 3/Figure 3C Huh7 5.tif
- Original data/Figure 3/Figure 3C SMMC-7721 1.tif
- Original data/Figure 3/Figure 3C SMMC-7721 2.tif
- Original data/Figure 3/Figure 3C SMMC-7721 3.tif
- Original data/Figure 3/Figure 3C SMMC-7721 4.tif
- Original data/Figure 3/Figure 3C SMMC-7721 5.tif
- Original data/Figure 4/
- Original data/Figure 4/Figure 4A.jpg
- Original data/Figure 4/Figure 4B-4F.pzfx
- Original data/Figure 4/Figure 4G 1.jpg
- Original data/Figure 4/Figure 4G 2.jpg
- Original data/Figure 4/Figure 4G 3.jpg
- Original data/Figure 4/Figure 4G 4.jpg
- Original data/Figure 4/Figure 4H 1.jpg
- Original data/Figure 4/Figure 4H 2.jpg
- Original data/Figure 4/Figure 4H 3.jpg
- Original data/Figure 4/Figure 4H 4.jpg
- Original data/Figure 5/
- Original data/Figure 5/Figure 6A.tif
- Original data/Figure 5/Figure 6B.tif
