# Supplementary material for: Dioscorea Zingiberensis New Saponin Inhibits the Growth of Hepatocellular Carcinoma by Suppressing the Expression of Long Non-coding RNA TCONS-00026762
Source: Front Pharmacol. 2021 May 3;12:678620. doi: 10.3389/fphar.2021.678620 (PMC8126712; doi:10.3389/fphar.2021.678620)
Supplement: Supplementary file 1 [file DataSheet1.ZIP › Original data/Figure 1/Figure 1B Cell viability.xlsx]

## Sheet: Sheet1
				ZnS (μM)
	Huh7			0	0.05	0.1	0.2	0.4	0.8	1.6	3.2	6.4
		0.807	Huh7	0.627	0.58	0.59	0.584	0.431	0.129	0.056	0.047	0.049
		0.805		0.556	0.617	0.574	0.59	0.412	0.114	0.045	0.033	0.03
		0.827		0.578	0.564	0.616	0.62	0.39	0.138	0.036	0.023	0.032
		0.807		0.615	0.571	0.588	0.642	0.372	0.099	0.005	-0.008	-0.007
		0.693		0.528	0.551	0.476	0.516	0.318	0.061	-0.018	-0.019	-0.004
		0.757		0.498	0.5	0.494	0.481	0.391	0.067	-0.008	-0.018	-0.004
		0.993	SMMC-7721	0.835	0.906	0.917	0.915	0.848	0.58	0.208	0.015	0.013
		1.006		0.848	0.888	0.877	0.914	0.87	0.68	0.215	0.019	0.009
		1.064		0.906	0.964	1.031	0.864	0.829	0.614	0.226	0.022	0.013
		1.129		0.971	1.032	1.032	0.917	0.955	0.629	0.186	0.024	0.005
		1.014		0.856	0.866	0.901	0.81	0.827	0.571	0.13	0.01	0.002
		1.068		0.91	0.785	0.846	0.852	0.828	0.633	0.161	0.005	0.001
			HL-7702	0.987	0.984	0.998	0.985	0.956	0.942	0.751	0.321	0.013
				0.995	0.968	0.968	0.976	0.932	0.948	0.782	0.356	0.009
				0.999	0.998	0.984	0.982	0.963	0.932	0.71	0.412	0.013
				0.982	0.978	0.987	0.985	0.954	0.951	0.711	0.512	0.02
				0.994	0.987	0.988	0.987	0.942	0.947	0.729	0.347	0.017
				0.97	0.994	0.979	0.979	0.955	0.938	0.784	0.387	0.021
