# Supplementary material for: Dioscorea Zingiberensis New Saponin Inhibits the Growth of Hepatocellular Carcinoma by Suppressing the Expression of Long Non-coding RNA TCONS-00026762
Source: Front Pharmacol. 2021 May 3;12:678620. doi: 10.3389/fphar.2021.678620 (PMC8126712; doi:10.3389/fphar.2021.678620)
Supplement: Supplementary file 1 [file DataSheet1.ZIP › Original data/Figure 2/qRT-PCR.xlsx]

## Sheet: Sheet1
分组	GAPDH(Ct)	GAPDH（Ct）平均值	TCONS_00026762 (Ct)	(Ct)平均值	△Ct	-△△Ct	相对表达量(2-△△Ct)
溶剂对照组	19.7739	19.7025	24.1313	24.0957	4.39323	0	1
	19.6915		24.0395
	19.6421		24.1164
盾叶新苷组	19.3387	19.4043	24.3941	24.7743	5.37001	-0.976783	0.508112
	19.5802		25.4265
	19.294		24.5024
	LncRNA11 F	AATGAGGAGCAGGTTGGACT
	LncRNA11 R	GATCACTTCCTCACCTGGCT

## Sheet: Sheet2
	GAPDH(Ct)	Average of GAPDH(Ct)	TCONS_00026762(Ct)	△Ct	Average of △Ct	-△△Ct	Relative expression
DMSO	19.7739	19.7025	24.1313	4.42879	4.39323	-0.0355562	0.975656
	19.6915		24.0395	4.33696		0.0562711	1.03977
	19.6421		24.1164	4.41395		-0.0207149	0.985744
ZnS	19.3387	19.4043	24.3941	4.98978		-0.596543	0.661337
	19.5802		25.4265	6.02221		-1.62898	0.323316
	19.294		24.5024	5.09805		-0.704822	0.613518
Permier
	LncRNA F	AATGAGGAGCAGGTTGGACT
	LncRNA R	GATCACTTCCTCACCTGGCT
