# Supplementary material for: Dioscorea Zingiberensis New Saponin Inhibits the Growth of Hepatocellular Carcinoma by Suppressing the Expression of Long Non-coding RNA TCONS-00026762
Source: Front Pharmacol. 2021 May 3;12:678620. doi: 10.3389/fphar.2021.678620 (PMC8126712; doi:10.3389/fphar.2021.678620)
Supplement: Supplementary file 1 [file DataSheet1.ZIP › Original data/Figure 2/RNASeq.xlsx]

## Sheet: Sheet1
gene_id	DMSO1	DMSO2	DMSO3	ZnS1	ZnS2	ZnS3
TCONS_00000137	56.8628	85.768	43.6297	212.172	193.197	220.618
TCONS_00001769	32.1443	50.5246	33.9513	5.18098	16.916	8.8107
TCONS_00002378	0.937739	0.281946	0.0664051	5.56401	3.54076	2.53835
TCONS_00002452	6.71608	6.29417	7.19687	2.11257	2.86537	2.35504
TCONS_00002811	3.61744	1.91435	3.27053	8.12124	8.585	6.41498
TCONS_00003262	3.83358	2.52039	3.83512	7.7797	8.23633	7.5263
TCONS_00004109	22.8857	19.2818	23.7366	40.8226	47.4697	46.0292
TCONS_00005861	2.43643	2.82863	2.11148	5.00664	6.72156	7.15552
TCONS_00006658	1.52793	1.70729	1.5993	0.68569	0.586787	0.564981
TCONS_00007356	1.47142	1.07862	1.24775	0.490243	0.437027	0.486779
TCONS_00008158	17.0017	12.0288	15.6729	32.9921	34.2445	28.016
TCONS_00008250	1.39141	1.15595	0.872661	3.98053	6.01812	2.94451
TCONS_00008626	4.43031	2.76822	3.09709	10.7015	8.62277	10.3929
TCONS_00008703	20.5208	21.457	19.7939	40.6774	44.9333	41.0945
TCONS_00009539	2.33182	2.90412	1.77852	1.38437	0.816102	0.912384
TCONS_00009684	40.0901	19.3955	37.8802	10.4004	21.1967	13.0427
TCONS_00009904	1.97599	2.422	2.11368	4.80773	5.24158	4.38651
TCONS_00011346	21.6507	24.0785	20.7131	9.55862	10.1267	10.0766
TCONS_00011752	29.5168	31.9924	29.5088	119.234	63.1581	93.5061
TCONS_00011770	79.866	63.1892	48.2421	135.956	179.226	176.518
TCONS_00012069	1.18785	1.24525	0.669336	1.96482	2.12348	2.91049
TCONS_00012449	1.54109	3.38102	2.46701	0.396824	0.378328	0.564465
TCONS_00012799	3.68299	2.91587	4.15433	2.22332	0.678309	0.81121
TCONS_00014613	11.1523	9.42712	6.18619	28.6913	31.3583	29.596
TCONS_00015043	14.4206	13.816	10.4741	33.4655	35.4297	38.1005
TCONS_00016084	158.954	116.624	120.063	73.1343	42.358	76.1424
TCONS_00016512	14.0019	14.9112	11.4814	4.87682	3.17987	3.51079
TCONS_00017318	1.05783	0.675724	1.01193	3.38383	28.6147	31.5127
TCONS_00017642	21.7049	19.7223	22.4341	8.60385	8.72906	8.96886
TCONS_00018436	0.58515	0.682069	0.84902	2.49652	3.43131	2.55925
TCONS_00018437	4.55399	2.98463	5.0726	17.0542	13.7647	13.4937
TCONS_00019862	14.8189	11.4077	15.4923	5.74846	6.50526	5.60198
TCONS_00019875	11.8422	17.1344	18.3724	7.53664	8.52414	6.96044
TCONS_00019908	0.884281	0.866295	0.879626	0.297308	0.475844	0.41924
TCONS_00020743	1.08413	1.54851	1.06664	3.40053	4.22277	3.30269
TCONS_00020884	2.70407	5.27253	8.09117	0.957707	0.894646	1.36391
TCONS_00021178	141.724	113.504	108.804	287.973	240.357	225.638
TCONS_00021706	34.4071	43.7218	46.8792	22.9805	9.59639	10.2902
TCONS_00021709	49.5681	61.586	62.0529	20.1015	12.2647	13.4985
TCONS_00021975	8.23318	4.93739	5.3294	1.2644	0.575798	1.81779
TCONS_00022151	2.36372	1.70964	2.66283	6.50296	5.01671	5.28096
TCONS_00022487	0.860591	1.24719	1.85101	3.1006	4.3163	2.71648
TCONS_00023956	6.57635	5.58446	6.31381	11.7192	14.8465	12.5991
TCONS_00024702	12.1036	14.1454	8.72757	2.0394	3.44529	6.46974
TCONS_00025336	5.90732	5.07506	3.78786	1.27678	1.13699	1.05744
TCONS_00025551	9.87537	10.6193	6.89784	28.3336	21.3834	33.3934
TCONS_00025674	0.521737	0.576138	0.549123	1.55603	3.36077	0.963997
TCONS_00025794	0.81299	0.720792	1.40233	2.44399	2.56287	2.0657
TCONS_00025872	1.48535	2.37296	1.65207	4.045	4.53707	4.90197
TCONS_00026233	31.6169	30.7506	37.4501	19.0622	13.9992	15.1354
TCONS_00026469	1.72246	1.42065	1.33289	3.67846	3.87769	3.21551
TCONS_00026762	26.1074	24.8782	31.1406	11.4505	9.97159	5.89815
TCONS_00026763	18.942	15.8403	16.3085	5.3467	6.15322	8.78001
TCONS_00026766	5.46293	4.12408	4.66156	1.39666	1.00768	0.975871
TCONS_00026767	66.2009	63.9691	72.6384	19.7536	24.7112	22.2358
TCONS_00026783	40.1261	29.1714	45.7161	8.87556	16.2374	19.345
TCONS_00027583	9.01418	6.13411	8.13683	17.9627	21.6427	23.5596
TCONS_00028648	1.32192	1.55121	1.58072	0.616854	0.445455	0.799614
TCONS_00028800	14.8222	9.13966	7.47078	20.0248	21.3809	24.2883
TCONS_00029679	2.92291	3.57949	3.07026	1.24559	1.63511	1.31145
TCONS_00029680	0.808527	1.60261	1.78722	0.590074	0.697329	0.769888
TCONS_00029967	14.9243	12.1159	12.2513	38.2305	46.5872	45.0546
TCONS_00030480	112.424	138.896	118.368	72.0048	54.4422	51.1924
TCONS_00030925	1.11697	1.55254	1.70899	4.1033	3.9495	6.12637
TCONS_00031958	1.07409	0.945404	0.723763	3.39495	1.36755	2.22345
TCONS_00031977	30.9763	27.1795	31.5918	11.4029	12.8025	12.0392
TCONS_00031981	44.1863	51.8869	47.8646	13.8793	21.8819	19.7909
TCONS_00031982	11.1977	11.2115	18.9405	2.59464	3.94344	4.09933
TCONS_00031983	59.0787	50.5321	72.4959	16.6466	24.7654	24.7962
TCONS_00032575	0.612487	0.489303	0.522445	1.38297	1.63581	1.85435
TCONS_00032770	0.834445	1.06155	0.631383	2.32299	2.96471	1.83603
TCONS_00033439	13.1307	11.4529	14.5638	4.60301	6.42809	7.05207
TCONS_00034173	121.979	109.311	80.8383	31.131	55.3486	43.0854
TCONS_00035503	1.99137	1.61566	2.16696	0.655652	0.837495	0.625567
TCONS_00035793	4.65961	6.59675	8.35209	2.90831	3.05764	2.68174
TCONS_00035956	2.72545	2.36932	2.54516	4.64839	6.53662	5.649
TCONS_00036182	3.45472	1.84469	2.52851	6.4702	9.6485	7.53843
TCONS_00037143	7.6	6.98396	7.81578	3.31394	2.94722	4.33383
TCONS_00037821	11.1913	6.85502	10.2832	1.39035	0.906669	1.2317
TCONS_00038701	29.9566	31.353	34.8782	17.5791	16.1809	12.0716
TCONS_00039273	1.79602	1.67903	2.27752	5.55965	4.42922	5.38693
TCONS_00040178	12.5996	12.7605	7.64854	4.44929	2.96254	5.829
TCONS_00040334	1.30887	1.50556	0.805284	3.13233	3.70195	4.91292
TCONS_00041509	8.02126	4.67741	6.03017	28.8349	34.1584	37.3204
TCONS_00042260	2.7027	2.20838	3.0407	1.22187	1.14765	1.14241
TCONS_00043970	2.18912	1.78875	2.31266	8.55267	8.84997	8.34118
TCONS_00044201	22.3609	19.56	24.5196	8.78434	10.2494	8.44456
TCONS_00049908	0.657662	2.03199	1.05023	3.94912	3.59224	2.80894
TCONS_00050196	29.2826	57.2654	32.538	89.1168	107.114	88.0014
TCONS_00050796	4.46354	4.76035	8.40785	2.2595	2.70566	2.12936
TCONS_00050927	1.24577	1.37838	1.08045	6.88275	3.40883	4.97157
TCONS_00050928	3.1661	2.33576	0.68723	9.58535	7.65038	7.24534
TCONS_00052116	3.14037	2.96919	3.22826	1.25721	1.51377	1.06094
TCONS_00053167	4.03367	5.46798	4.3333	1.31972	0.760418	2.01883
TCONS_00053569	6.7726	9.92036	6.09146	1.09942	2.307	1.23518
TCONS_00053948	2.0541	1.20209	1.76426	2.76994	3.77192	4.8551
TCONS_00054336	67.602	84.9699	115.503	36.7702	27.0233	46.8253
TCONS_00054339	87.2975	52.7594	102.048	35.4724	42.3762	31.0049
TCONS_00054864	7.5403	9.60959	11.0425	3.88785	3.481	5.86553
TCONS_00055012	3.37414	6.99573	5.9449	1.71014	1.64434	2.8373
TCONS_00055045	2.95384	2.84925	4.15121	6.61832	7.99157	6.27196
TCONS_00055482	1021.33	1893.69	1306.46	317.595	459.334	448.843
TCONS_00055778	10.7124	9.54931	7.63925	2.74786	1.70247	3.88465
TCONS_00056028	30.0736	31.2423	32.2352	8.28767	10.5624	10.7556
TCONS_00056031	12.7859	9.06326	12.6308	4.34318	2.35378	4.90521
TCONS_00056032	16.6836	16.6292	19.968	4.19866	6.63123	4.16673
TCONS_00056033	5.31224	6.48645	7.5543	1.02361	1.51129	1.75082
TCONS_00056035	4.88459	5.07712	3.94423	1.11635	1.19658	0.374198
TCONS_00056038	1.23715	2.18285	1.23061	0.660981	1.19064	0.466329
TCONS_00056039	1.40699	1.00315	1.41244	0.38104	0.63217	0.602816
TCONS_00057308	2.85519	2.22998	4.1024	6.88964	7.86715	6.96151
TCONS_00058436	774.872	896.44	796.071	416.335	330.022	313.893
TCONS_00059776	2.16961	3.25617	4.18639	5.84947	9.60107	7.90896
TCONS_00059842	0.750913	0.470432	0.429243	1.23114	1.35213	1.16804
TCONS_00060244	6.18132	4.9868	5.52572	2.86668	1.00327	1.89445
TCONS_00061385	7.55334	8.39198	6.09138	18.5909	19.9421	15.4829
TCONS_00062013	3.29515	4.85016	3.10417	8.36932	7.58317	9.54089
TCONS_00062708	4.65148	6.09319	5.41348	10.2357	10.4604	13.204
TCONS_00063579	11.4642	8.50286	8.39655	21.4129	16.4562	24.4252
TCONS_00064227	36.147	26.2724	33.8577	69.3661	68.0062	57.5233
TCONS_00064319	6.85459	13.4261	12.5982	3.36593	5.52747	5.17105
TCONS_00064324	14.4631	8.94282	20.8619	5.88111	5.87884	5.04644
TCONS_00064377	1.48945	1.16982	1.65862	0.215635	0.0616234	0.0927565
TCONS_00064617	2.73257	1.79909	1.82031	0.615699	0.422802	0.696873
TCONS_00065353	71.591	42.0007	58.2693	25.2288	28.042	29.732
TCONS_00065593	13.8702	8.69706	17.1606	25.5351	28.705	30.3694
TCONS_00066713	25.7466	9.76848	12.5016	65.1582	62.518	64.2941
TCONS_00066951	3.36401	3.8911	4.28264	9.38643	10.6368	11.2163
TCONS_00067064	4.01456	2.57152	2.53371	0.535572	0.524105	0.709203
TCONS_00067074	1167.58	1116.49	1397	622.84	581.593	562.968
TCONS_00067285	8.34436	9.33346	10.4981	2.76473	3.74196	3.13636
TCONS_00067882	10.1964	9.9067	7.68808	20.9285	21.6994	25.8629
TCONS_00068751	5.1392	2.41608	4.16749	15.5146	16.3941	9.99538
TCONS_00069199	50.3236	49.1757	57.0649	15.0667	16.5721	16.8826
TCONS_00070105	5.95629	5.44589	4.29645	10.8427	16.1495	16.1372
TCONS_00070451	0.282046	0.452565	0.207228	1.12958	1.07426	1.19488
TCONS_00070626	0.356136	0.93836	0.306999	1.09149	7.21063	3.26194
TCONS_00071011	7.47648	3.57404	6.05189	18.689	20.6415	18.9383
TCONS_00071013	1.86552	1.73955	2.62377	7.1417	5.8373	5.67672
TCONS_00071015	8.91436	6.09505	8.36019	32.9881	25.5967	16.8495
TCONS_00071099	10.2326	9.19269	15.8335	19.0219	37.7194	23.2258
TCONS_00071125	11.5968	8.23433	15.2081	4.84291	2.83066	3.99824
TCONS_00072325	1.93609	0.784463	1.64339	5.01145	7.10978	6.21656
TCONS_00074574	0.710494	0.890164	1.23896	0.0493008	0.144075	0.221537
TCONS_00074597	9.05493	8.18465	11.0911	4.99047	4.40704	3.53447
TCONS_00074789	6.97733	5.17301	4.55594	15.0715	15.3366	16.5626
TCONS_00078042	12.2612	12.0494	8.61545	25.2253	26.8318	21.7406
TCONS_00078279	7.33628	6.38945	6.94621	3.70108	2.91603	3.46978
TCONS_00078823	0.949889	1.23048	0.712486	0.10785	0.473993	0.480688
TCONS_00079342	0.735386	0.575155	0.470113	0.854468	1.72871	1.22185
TCONS_00080333	18.2478	17.0096	15.345	35.8421	38.4595	31.8702
TCONS_00080798	6.8988	7.46392	6.33364	14.3217	17.4619	11.5611
TCONS_00080804	1.61925	2.45581	2.14201	7.5854	7.52879	9.7352
TCONS_00082905	122.869	232.511	187.905	74.3197	102.74	52.3095
TCONS_00084367	43.9004	44.6401	48.9254	21.332	20.3557	24.4962
TCONS_00085083	1.11825	1.19597	1.37449	0.256453	0.280208	0.415267
TCONS_00085462	0.652428	1.40135	0.759774	0.237	0.0915302	0.318117
TCONS_00085626	5.04671	5.81931	4.63243	10.3637	9.89566	10.8789
TCONS_00087597	7.33815	6.33698	8.83554	29.4585	28.0654	28.1075
TCONS_00088955	2.2899	3.98737	4.26971	7.93171	7.91323	6.57297
TCONS_00089144	2.65954	2.47952	2.48628	5.10124	7.30255	6.00092
TCONS_00089997	5.67946	6.66628	5.46422	10.9671	13.328	11.4716
TCONS_00091088	8.99202	5.23741	6.73347	2.72192	4.38967	2.42953
TCONS_00091312	3.60355	3.33574	3.81477	8.45734	8.26847	6.35595
TCONS_00092746	0.393809	0.986816	0.633019	3.9062	3.73599	5.86398
TCONS_00095683	13.329	13.1619	13.5386	2.78032	1.80444	1.87901
TCONS_00095765	6.40331	5.0805	5.73773	2.40761	3.48218	2.5928
TCONS_00096140	8.69274	7.01201	7.56709	3.8465	3.47773	3.26386
TCONS_00096146	30.3564	25.753	37.5433	9.99775	11.7242	8.48788
TCONS_00100118	17.1159	21.7021	12.3295	50.4808	39.398	51.281
TCONS_00102105	26.5363	23.6643	21.1991	13.1476	10.3855	10.6868
TCONS_00106172	1.11264	1.07226	1.21165	2.65168	4.44942	1.88676
TCONS_00106774	5.45373	5.0752	3.26719	16.7181	11.8719	7.08726
TCONS_00107120	11.7498	10.4152	8.48544	23.5689	20.805	22.9234
TCONS_00109743	5.12861	7.11135	3.15352	18.7968	18.1959	14.9719
TCONS_00109995	8.59343	4.22896	7.23757	19.6418	18.1921	12.885
TCONS_00111622	93.083	88.0603	90.1534	48.156	37.1088	39.4833
TCONS_00111625	71.2855	71.6835	86.5281	21.2061	35.7573	38.4358
TCONS_00112028	1.26185	1.26228	1.49646	1.85865	5.11339	5.21355
TCONS_00113743	2.64271	2.64786	2.12955	5.52384	4.41781	5.62318
TCONS_00114742	15.922	34.7352	22.8526	138.613	81.6366	121.664
TCONS_00115138	28.1044	18.9684	26.9243	12.2874	9.13946	10.772
TCONS_00115373	15.8539	15.1849	15.7622	5.89258	8.95648	8.15284
TCONS_00116618	5.70969	3.55299	4.82273	11.2931	10.1092	10.7784
TCONS_00116723	1.15114	0.752982	1.5368	2.40671	3.93285	3.13633
TCONS_00116982	2.18545	1.22657	1.48981	7.30483	4.91866	6.94202
TCONS_00117135	29.5141	20.8197	23.1202	54.4968	55.6057	48.8946
TCONS_00117216	2.60614	1.67479	3.1419	6.12763	3.14936	5.72056
TCONS_00118789	11.5482	11.8414	11.9423	6.22964	3.99888	5.40986
TCONS_00119524	4.17458	4.34263	5.0263	9.54634	12.4738	11.5179
TCONS_00120793	2.66691	8.2889	5.82245	12.0376	26.9248	19.5874
TCONS_00121518	62.7955	50.4467	67.7974	2.81975	10.6349	8.79567
TCONS_00123275	4.80426	3.81351	4.67849	14.9138	19.3039	5.99537
TCONS_00123362	5.81677	5.83683	12.1887	3.74238	4.20298	2.87974
TCONS_00124301	13.5085	23.3557	18.6914	4.6733	8.25005	5.74543
TCONS_00124302	11.54	7.72154	7.77169	1.69875	1.53176	2.40694
TCONS_00124304	17.5158	20.2634	22.036	4.68575	3.0889	6.09005
TCONS_00124307	23.8994	20.7582	22.7214	8.14729	4.53301	5.32172
TCONS_00124422	9.47089	15.2059	8.69656	1.91004	4.1058	2.03005
TCONS_00124465	1.06838	0.660571	0.575266	3.01888	2.99541	3.18088
TCONS_00125383	4.2848	2.65325	3.5691	16.3723	13.6795	15.1558
TCONS_00125928	4.03837	3.97167	2.47803	9.62666	10.0735	6.61956
TCONS_00126449	13.5149	10.0921	8.84475	19.8197	27.7591	20.5655
TCONS_00126776	9.54784	11.3736	11.8652	4.2785	5.91667	5.91596
TCONS_00128512	1.85605	1.98753	2.07464	5.39065	5.14973	4.6321
TCONS_00130289	2.06992	3.6538	2.11535	6.81402	3.61672	6.11238
TCONS_00130549	10.66	23.1095	17.253	3.66088	8.3055	4.98491
TCONS_00130917	2.62063	2.90585	2.55391	1.08334	0.802593	1.09173
TCONS_00131666	1.21492	1.47159	1.82674	2.68889	3.53546	3.66442
TCONS_00132136	3.37618	3.29269	4.20996	1.18591	1.37237	1.87623
TCONS_00133001	1.36437	1.54465	0.941535	5.626	6.64105	4.57674
TCONS_00133517	34.0651	27.8102	32.8063	14.2964	14.7174	13.922
TCONS_00137356	1.06662	0.824927	1.37603	4.99636	4.48112	2.78644
TCONS_00137359	2.68645	2.26763	3.57937	10.1945	10.091	7.89004
TCONS_00138397	4.41747	4.15136	4.2574	10.8657	12.4495	9.91002
TCONS_00139465	5.58377	3.9671	5.41439	14.2012	18.3893	17.0439
TCONS_00140766	6.14374	4.89889	2.72363	1.11324	0.991908	1.46497
TCONS_00141148	3.99803	5.4776	7.42991	0.399047	0.621709	0.489556
TCONS_00143673	1.64151	4.05427	0.89105	6.51686	11.9219	6.01971
TCONS_00143676	5.56082	3.99638	5.14229	11.8455	11.6794	9.63528
TCONS_00143677	1.68798	1.78439	0.806069	3.34786	3.82661	7.02354
TCONS_00146450	5.21584	7.39571	8.25479	2.0531	1.6576	2.77779
TCONS_00147217	1.50218	2.58317	3.41415	0.80347	0.829476	0.866721
TCONS_00147887	3.08766	3.34197	4.85268	1.30733	1.45468	0.911493
TCONS_00148369	5.25836	9.36419	7.17835	16.5288	17.8649	15.5333
TCONS_00148839	0.789006	0.46468	0.872382	2.67371	1.13077	1.43341
TCONS_00149486	2.86052	2.10056	2.44486	4.96644	5.75116	4.93372
TCONS_00149780	12.0112	13.5491	8.88405	25.5486	33.1673	23.4786
TCONS_00149914	9.99605	12.3521	14.9188	7.52117	3.59296	7.50379
TCONS_00152049	5.10105	5.01623	8.58833	1.7335	1.79092	2.24913
TCONS_00152155	9.10334	9.81709	5.45667	19.5658	25.4568	14.8932
TCONS_00153405	0.953058	1.60199	1.00154	2.81328	3.51237	4.44239
TCONS_00154714	38.4951	36.3161	38.526	15.8897	17.5073	13.6021
TCONS_00154840	5.29972	9.39135	7.84033	1.36068	2.42751	2.27214
TCONS_00154931	1.73044	1.72726	2.11022	0.91966	0.563814	0.694742
TCONS_00155333	6.23393	12.0459	8.42557	19.0164	17.0994	18.0461
TCONS_00155977	3.63791	1.99097	6.18816	1.92992	0.991748	1.36092
TCONS_00156479	15.989	14.6687	15.2771	42.5115	47.6754	41.44
TCONS_00157706	9.0707	7.98784	8.65447	22.1909	17.2407	12.5124
TCONS_00157894	3.01483	3.20577	2.53012	9.43366	8.81551	8.34289
TCONS_00158367	5.67877	5.69354	6.61933	10.4255	16.8103	19.4446
TCONS_00158443	0.89354	0.541738	1.02736	2.03587	2.54842	2.42324
TCONS_00158521	1.29885	1.03155	2.01413	2.65734	5.24454	3.68217
TCONS_00159422	11.6647	12.8382	9.72176	24.2176	23.4406	22.2843
TCONS_00160096	0.448608	0.21615	0.354224	1.31866	0.610115	0.852424
TCONS_00161402	4.46356	1.93141	6.86299	1.43806	2.73183	0.694513
TCONS_00161824	0.561384	0.702128	0.995752	2.21481	1.54437	2.30385
TCONS_00163763	6.43421	6.30291	6.8101	2.72882	3.06188	3.14948
TCONS_00163764	1.91557	2.38055	2.23343	0.700525	0.917147	0.665561
TCONS_00164952	85.9937	96.665	79.3324	26.1036	23.581	32.401
TCONS_00164954	20.3653	36.8104	39.5124	7.99412	5.82272	2.68254
TCONS_00164956	3.06444	3.9763	3.83573	0.64107	0.601734	0.552602
TCONS_00164958	27.6497	39.3274	31.2029	9.24839	3.72181	12.7523
TCONS_00164959	32.7427	32.7042	25.4435	4.42766	6.59984	1.11476
TCONS_00164960	20.9614	16.5558	21.5235	6.23944	4.64848	2.34072
TCONS_00165176	146.531	124.089	143.382	65.3511	43.1579	67.2281
TCONS_00165527	10.0396	21.0829	10.605	5.04135	4.51724	6.39827
TCONS_00166076	2.05086	2.60573	3.35051	0.796776	1.47104	1.50861
TCONS_00166389	2.00102	2.20644	2.63755	0.568516	0.16818	0.934629
TCONS_00166527	14.6945	13.7545	16.6884	38.3392	39.5087	36.256
TCONS_00169805	18.7932	8.84971	10.0035	33.0902	23.3733	29.8917
TCONS_00171269	4.50303	2.42366	3.52175	8.57799	8.70162	5.42369
TCONS_00171621	2.00546	3.88537	1.86445	7.24845	5.17149	5.80806
TCONS_00171625	2.88275	2.83849	2.06899	7.60028	8.78417	6.17942
TCONS_00174820	5.52383	4.72406	6.21057	8.43165	11.6579	13.5064
TCONS_00175564	6.16422	2.83526	5.38858	8.90629	10.955	11.9154
TCONS_00175888	18.4836	15.0751	12.636	4.51063	4.68935	8.83055
TCONS_00176003	23.8808	15.6526	20.3053	49.4457	55.9554	41.231
TCONS_00176006	3.23836	7.67541	4.42576	12.9382	11.8316	22.2338
TCONS_00177314	4.36408	3.06869	2.72927	1.32009	1.41929	1.20728
TCONS_00177952	16.1019	17.6024	24.1982	9.70589	7.61383	9.40608
TCONS_00178968	42.5423	60.144	54.1006	34.4922	23.5108	20.274
TCONS_00179009	3.10593	1.61555	2.92192	6.48576	7.78963	4.10238
TCONS_00179832	99.0462	85.9548	50.4501	29.9266	28.1289	29.3426
TCONS_00180810	0.512889	0.912799	1.2664	2.11242	1.57864	3.83043
TCONS_00180881	1.18485	0.750553	0.897274	3.30519	2.5131	1.9672
TCONS_00181568	4.38848	5.02352	5.31585	2.35647	2.09135	2.47465
TCONS_00181715	9.77973	10.8461	8.95325	6.17703	4.50109	2.339
TCONS_00182025	0.45918	0.245571	0.246709	2.17937	0.840722	1.65804
TCONS_00182827	0.543482	0.946838	0.608015	2.64639	2.08829	2.98714
TCONS_00182860	13.7993	16.4105	11.7608	22.7636	31.2303	35.6626
TCONS_00183936	1.72652	1.41688	2.54557	2.01344	11.2954	8.42094
TCONS_00185329	8.65299	6.36201	9.51368	1.7121	3.00609	4.97892
TCONS_00185540	8.61404	9.17675	9.16593	3.72812	4.06606	4.79463
TCONS_00185541	2.69207	3.89823	2.97634	1.36724	0.623488	0.907358
TCONS_00185543	1.71885	2.68696	2.45374	0.920062	0.279631	1.00307
TCONS_00185549	2.87505	4.54415	3.5399	1.3472	1.16268	1.35818
TCONS_00185552	3.65482	2.3565	4.15351	1.32678	1.78318	1.11765
TCONS_00185553	5.46617	4.74985	4.73025	2.25706	0.795285	2.7299
TCONS_00185554	4.25429	4.40627	2.84604	1.89047	1.4545	1.12591
TCONS_00185558	3.30812	3.37157	4.74484	0.958298	0.459852	2.25931
TCONS_00185559	4.62164	3.4832	2.16496	1.04416	0.844198	2.88559
TCONS_00185561	4.59792	4.08221	4.35353	1.98574	1.74217	1.87948
TCONS_00185562	4.95802	5.3187	5.10093	2.50521	1.78035	3.3753
TCONS_00186069	2.40598	2.66748	2.45273	4.21161	5.45044	5.67297
TCONS_00187204	9.59991	9.60415	8.50525	18.5373	17.3629	20.7905
TCONS_00187206	9.81628	5.3472	10.1199	19.8765	34.6351	25.7271
TCONS_00187431	1.47369	0.787827	1.39135	4.12388	4.71784	4.68977
TCONS_00188485	0.719393	1.35135	1.12531	2.47685	2.93647	2.51686
TCONS_00189039	23.6976	20.1916	16.6534	60.3369	40.5013	36.5717
TCONS_00189134	238.735	221.096	208.953	689.471	687.173	605.235
TCONS_00189227	1.71356	2.4808	2.43884	9.11085	4.83723	8.06743
TCONS_00190058	5.67547	9.85766	7.6643	18.5446	13.3601	17.6307
TCONS_00190314	0.446339	0.478537	0.26927	2.78663	2.5487	2.11398
TCONS_00191054	6.48776	6.3792	4.04204	1.86003	1.2614	2.67981
TCONS_00191922	3.71344	3.52434	3.34806	15.3439	18.2029	14.5522
TCONS_00192312	98.1375	109.541	109.271	37.0125	36.3316	38.1468
TCONS_00192313	19.328	17.8976	22.0905	7.4799	9.66038	9.10931
TCONS_00192545	98.331	74.745	97.0041	38.6827	47.7154	33.5672
TCONS_00193246	8.99211	3.69439	5.47306	13.0273	18.3179	14.5439
TCONS_00193723	45.0419	51.3532	34.9577	97.8503	90.3115	74.9807
TCONS_00194164	6.84544	8.66619	6.08631	17.5773	20.9979	17.4363
TCONS_00194240	0.758997	1.31355	0.991901	5.64511	2.88109	3.7107
TCONS_00194315	1.0386	0.63932	0.653073	2.02071	1.99697	1.87216
TCONS_00194586	1.83172	2.21282	2.58319	0.923698	0.651694	1.33136
TCONS_00196235	1.10933	1.5296	1.09888	3.74058	4.10214	2.48997
TCONS_00198180	22.9329	22.3078	27.1397	7.56251	10.5896	8.3739
TCONS_00198464	5.54176	4.21929	6.55693	17.2751	23.7642	14.7429
TCONS_00199773	5.97535	6.96217	5.29158	10.6521	14.714	14.1178
TCONS_00200475	8.1965	5.72435	10.5816	13.139	17.5417	20.7974
TCONS_00201097	6.14149	9.98176	6.85402	56.6559	46.5452	48.9449
TCONS_00202074	6.05729	3.21775	3.62295	1.58438	2.17788	1.41017
TCONS_00202705	1.92612	1.53761	2.40854	3.80163	4.27553	3.81045
TCONS_00203921	6.56656	5.7085	3.35443	13.1954	15.6465	7.93129
TCONS_00204722	4.22316	3.37151	4.42525	12.756	13.096	12.0468
TCONS_00204975	1.31315	1.40128	1.58956	4.6215	3.39218	3.5873
TCONS_00205004	2.24685	2.56713	2.19519	6.80839	7.34135	6.6054
TCONS_00205278	1.38488	1.29957	1.0515	4.924	4.0661	4.57183
TCONS_00205329	4.26954	6.14713	5.27318	11.7928	16.6637	10.6921
TCONS_00205448	214.431	210.949	200.078	98.3695	76.3199	88.225
TCONS_00206197	207.838	247.866	229.661	114.502	90.6552	116.882
TCONS_00206780	11.7538	26.1663	15.7604	8.78139	6.74166	6.54061
TCONS_00207629	4.31988	3.90692	6.0053	2.52735	2.22558	2.25337
TCONS_00208276	1.55291	1.55445	1.75868	0.86806	1.08958	0.160177
TCONS_00208685	3.1995	1.5937	3.14149	1.18823	1.19671	0.946813
TCONS_00208970	3.67075	4.46915	2.03751	13.0853	23.3184	6.27149
TCONS_00208972	2.27833	2.36418	1.42082	7.16489	7.62005	5.6336
TCONS_00210254	5.76401	3.7167	11.2661	1.09929	2.20903	2.17714
TCONS_00210435	3.47507	3.57529	3.54313	7.7169	5.75174	7.98059
TCONS_00210466	1.27175	2.75124	2.92661	0.399724	0.536546	0.305612
TCONS_00211034	9.29892	4.58453	9.09035	23.334	27.88	24.1702
TCONS_00211289	4.51949	3.47932	2.961	18.7223	17.0404	16.4077
TCONS_00213058	13.5572	9.57032	13.0325	21.1442	27.7978	24.3566
TCONS_00213447	3.27171	1.43742	4.64879	0.449745	0.386905	1.23739
TCONS_00213834	9.69445	5.97305	5.66433	2.86197	3.71409	2.36218
TCONS_00214590	1.31396	1.10468	0.462438	6.05064	7.15355	6.21086
TCONS_00214656	2.78661	2.42086	1.91258	6.59385	5.97646	4.8201
TCONS_00215142	2.63209	2.08872	2.1686	7.86958	7.33573	6.93563
TCONS_00215191	10.3975	11.097	11.0286	2.52678	1.01883	1.99829
TCONS_00216855	6.53176	6.51607	5.53376	10.0694	14.5821	15.3484
TCONS_00217174	1.17769	0.99075	1.42825	3.03376	9.46397	8.5061
TCONS_00217587	5.00738	4.3413	10.7405	24.9135	27.2169	28.8642
TCONS_00218146	3.12635	3.04598	4.21565	7.65034	9.06627	6.14193
TCONS_00218367	14.6545	9.55107	6.9737	24.3109	27.973	20.9101
TCONS_00218912	0.370364	0.400948	0.601369	0.682963	1.22499	1.41002
TCONS_00218956	0.293254	0.374421	0.321594	0.783713	1.07281	0.767209
TCONS_00218982	0.608094	0.779144	0.817233	1.13218	1.63984	1.81398
TCONS_00218984	0.340596	0.246165	0.28467	0.738427	1.04717	1.23794
TCONS_00218988	0.442563	0.526381	0.668512	1.15267	1.97959	2.07813
TCONS_00220145	0.812477	0.434657	0.0723769	3.10844	2.39155	3.81062
TCONS_00220518	12.1648	6.42079	4.89641	32.2717	26.1772	28.3809
TCONS_00221790	1.42337	1.37557	1.43163	4.58665	4.28133	2.04564
TCONS_00223455	1.22337	1.76442	1.56914	2.36275	5.06802	4.67979
TCONS_00224289	2.04434	1.45583	1.5972	3.84211	3.01676	3.62053
TCONS_00224427	3.13395	3.77608	2.28329	1.41831	1.15138	1.57894
TCONS_00224439	5.06313	4.06968	3.04488	1.7388	2.14689	1.42551
TCONS_00224544	1.33887	1.96444	1.09929	0.866472	0.227408	0.208488
TCONS_00224592	29.9144	28.5552	33.9667	13.6084	14.1133	17.8456
TCONS_00224594	9.12435	11.825	14.6368	0.741007	2.18918	2.76433
TCONS_00224606	22.4024	27.2276	27.2401	9.69314	10.3886	17.0664
TCONS_00224896	1.33692	0.629405	1.2988	2.75569	4.52345	3.76112
TCONS_00225043	14.7429	9.38135	14.2848	24.7337	25.6576	29.3916
TCONS_00225078	2.55523	2.19392	2.3397	0.456836	1.09489	1.67542
TCONS_00225307	8.05868	8.2297	9.11732	20.9124	22.1624	22.6494
TCONS_00226517	5.38679	8.41025	6.2764	1.366	3.017	1.51105
TCONS_00228485	0.380244	0.268438	0.323752	1.76968	1.5112	1.82851
TCONS_00229238	3.95744	2.2847	4.34344	1.3794	1.44854	0.962214
TCONS_00229516	1.97003	1.23016	1.78228	0.285765	0.133485	0.221705
TCONS_00230844	1.33551	1.081	1.12222	0.0903768	0.391483	0.285454
TCONS_00231987	2.32397	1.51922	1.83664	0.807723	0.355022	0.496525
TCONS_00232332	278.215	271.075	292.55	138.679	141.828	127.48
TCONS_00232334	579.312	676.975	749.305	260.514	353.331	341.233
TCONS_00233357	5.5896	6.25215	5.18585	13.5906	13.0327	8.34452
TCONS_00234760	2.34175	2.42419	2.95284	7.43466	4.73178	4.43168
TCONS_00237014	82.7814	99.4139	70.4124	208.488	197.356	169.179
TCONS_00237036	9.21886	11.2615	10.1281	26.1988	31.2417	21.6833
TCONS_00237037	6.30795	4.71125	4.33493	17.5563	15.015	16.0216
TCONS_00237058	7.91127	6.8477	8.34947	3.60478	2.86201	2.57233
TCONS_00237308	9.86903	13.7962	8.95074	31.1868	19.5602	17.9059
TCONS_00237740	4.79952	5.34544	3.40474	9.26297	9.84374	12.3304
TCONS_00238832	963.444	905.391	766.776	1924.51	1910.35	1704.19
TCONS_00238837	1824.21	1423.3	1638.32	4573.5	3697.58	3722.15
TCONS_00239858	25.3917	31.2262	28.6551	11.1719	9.58593	8.98873
TCONS_00239862	16.8629	20.7512	22.0461	8.36897	5.5627	4.30966
TCONS_00240232	5.64867	5.39059	6.90252	13.9746	12.6766	12.8401
TCONS_00240333	21.3138	25.3278	23.0654	56.2718	51.3275	53.7356
TCONS_00240335	15.38	15.1626	12.3616	34.8037	32.9453	25.4636
TCONS_00240766	3.82878	2.39112	3.05041	8.06459	9.94587	7.57107
TCONS_00242016	0.320271	0.223896	0.241522	0.718001	0.870267	0.630022
TCONS_00242643	8.49111	4.62621	6.88452	15.0989	15.5656	10.3013
TCONS_00242882	3.65179	3.25325	2.07755	1.29132	1.12098	1.63425
TCONS_00244053	1.11395	1.21498	0.52015	4.58653	4.51003	4.41902
TCONS_00245208	5.16383	3.87319	3.67109	9.28709	11.4857	10.3778
TCONS_00245599	292.747	187.966	235.07	490.82	505.118	458.47
TCONS_00245612	17.9285	12.7496	8.82572	34.4929	45.8338	35.9354
TCONS_00245687	179.02	137.794	157.463	31.6833	48.0324	20.7223
TCONS_00245730	13.2277	11.468	12.3364	24.9753	25.0832	27.0043
TCONS_00246085	52.1961	58.0504	49.675	152.75	117.231	121.926
TCONS_00246644	1.2735	1.3275	1.33354	1.88043	4.33012	2.15266
TCONS_00247717	1.17782	1.14079	1.06075	0.131129	0.0616317	0.152118
TCONS_00247720	2.00962	1.9125	1.76292	0.190512	0.246274	0.368734
TCONS_00248159	0.826211	0.665693	0.664378	0.313667	0.227809	0.373911
TCONS_00248167	1.21393	1.16778	1.48236	0.581033	0.428032	0.536132
TCONS_00249198	145.371	130.693	140.208	63.3755	61.1351	60.4237
TCONS_00249524	5.84985	7.83145	5.53715	13.3019	14.4367	11.1554
TCONS_00250505	1.47748	1.38553	0.961032	3.2971	2.51195	2.35954
TCONS_00250800	7.41576	4.26502	5.32475	9.70751	12.544	12.9644
TCONS_00250878	1.14483	1.56031	1.3042	0.82619	0.467002	0.656992
TCONS_00250912	0.541131	0.275079	0.346371	0.47011	0.725811	1.25983
TCONS_00251100	19.5746	24.1856	31.9819	6.64501	4.4	2.55378
TCONS_00252516	1.29172	0.968561	1.39686	3.52853	6.0516	2.59101
TCONS_00253008	0.812911	1.53344	1.53622	0.40452	0.11897	0.519848
TCONS_00253038	0.920998	0.863101	0.857284	3.1611	3.68238	2.51447
TCONS_00253040	1.79475	1.30243	1.76414	0.383672	0.595677	0.272904
TCONS_00253379	18.4709	12.3867	24.4843	35.6346	34.0142	42.5937
TCONS_00253710	1.18246	0.739484	1.17736	2.77548	2.38536	4.20032
TCONS_00254729	13.112	15.1886	14.5086	7.83542	6.49145	5.66685
TCONS_00254731	8.62504	8.75575	10.5425	4.72521	3.95597	5.08232
TCONS_00256213	16.77	17.873	9.95911	8.67482	5.93225	5.35231
TCONS_00256287	33.4525	29.2849	30.3431	66.5929	67.1185	60.6897
TCONS_00257602	23.0953	20.8879	22.747	2.845	1.70461	1.90337
TCONS_00257633	26.9396	31.9517	28.2945	14.1832	12.3808	8.23509
TCONS_00258657	12.0091	20.4544	15.0778	6.37375	7.66946	8.22477
TCONS_00258721	19.9206	20.3593	25.7357	6.23748	8.52344	10.3465
TCONS_00259617	0.380691	0.494988	0.636578	1.26788	1.63976	1.52427
TCONS_00260424	8.62322	5.40423	7.84208	17.7609	20.9363	20.6462
TCONS_00261017	14.4519	15.9646	12.4769	46.6107	33.5055	29.4124
TCONS_00261020	3.99921	4.36056	4.79293	10.0318	25.794	21.6701
TCONS_00261815	4.11516	2.0325	4.32843	10.0264	12.6181	8.57085
TCONS_00262019	5.66579	2.83604	3.9926	1.43596	1.15742	2.18627
TCONS_00262909	13.6429	16.0469	25.2841	8.02452	6.66061	8.63284
TCONS_00263012	18.4051	13.3922	14.6631	46.4794	40.6724	41.1978
TCONS_00263327	4.70605	4.80081	5.44458	3.10729	1.99004	1.81451
TCONS_00263701	15.7384	13.5113	14.7588	6.02122	6.0237	5.53608
TCONS_00263783	3.25861	2.48344	4.34811	7.24509	8.24794	8.28467
TCONS_00265055	4.42526	2.94422	2.80107	12.4049	10.5505	9.87902
TCONS_00265789	2.85118	1.96294	2.14842	8.68638	4.02184	6.52054
TCONS_00266724	3.22938	3.55595	3.76375	1.98861	1.43552	1.72952
TCONS_00266796	7.1482	3.60581	6.89157	14.2466	14.8439	15.0653
TCONS_00266984	1.71549	1.06453	1.32422	2.65019	2.21865	3.81832
TCONS_00268050	20.5855	17.8744	19.0188	32.6288	46.8926	40.3327
TCONS_00268269	11.4178	11.6464	11.54	4.79708	3.94728	5.77995
TCONS_00269449	2.91606	5.65911	1.93497	8.60463	6.84268	9.96245
TCONS_00270740	1.18466	4.4308	4.27205	17.6781	136.786	11.2801
TCONS_00270742	15.1401	16.725	15.6755	27.353	47.968	34.5539
TCONS_00270744	7.08091	12.5091	14.6176	52.2005	31.9986	56.6942
TCONS_00271058	125.104	168.006	128.803	47.197	42.0512	46.6297
TCONS_00271324	2.52892	1.99055	4.83412	9.31475	10.1709	10.8978
TCONS_00271746	3.07927	3.65918	2.11908	10.3889	9.58298	10.4436
TCONS_00271826	2.08136	2.97573	2.75059	7.6142	5.83545	5.06995
TCONS_00272505	14.3501	11.9278	17.3842	3.82685	3.38052	3.52618
TCONS_00272856	10.1843	9.79062	10.0036	21.7683	24.9259	26.6633
TCONS_00273046	1.76642	2.67565	1.67	0.553932	0.816292	0.670408
TCONS_00273449	34.2129	33.3927	24.7442	11.0193	14.5359	6.81795
TCONS_00274411	8.35554	3.7723	7.32939	2.35775	1.76214	1.87634
TCONS_00275569	35.0263	30.7583	34.5455	14.7728	19.4924	13.6257
TCONS_00279194	4.78619	3.23673	3.11285	10.9296	5.82311	9.72301
TCONS_00279686	0.897587	0.944935	0.937703	0.290594	0.100009	0
TCONS_00280577	2.57711	1.73953	2.03238	3.93423	6.18362	3.3853
TCONS_00281155	5.96334	3.04866	5.43494	10.2039	10.8875	14.7681
TCONS_00281550	81.5679	67.9172	85.3939	23.0879	26.825	31.7209
TCONS_00284300	1.75083	1.81751	1.92353	2.98596	3.87975	5.44654
TCONS_00284392	6.96512	9.64895	8.87527	3.32982	3.10668	2.63368
TCONS_00285661	0.577128	0.290953	0.793585	1.92254	4.0137	1.4812
TCONS_00285723	1.51707	1.12352	1.30357	3.41044	3.55729	2.54096
TCONS_00287099	13.0325	21.4158	11.7062	9.0693	7.24193	5.27324
TCONS_00287897	13.141	11.9179	14.4569	8.32305	5.86345	4.94637
TCONS_00288809	12.4727	6.28314	11.465	9.84542	3.27096	1.99147
TCONS_00289256	2.1009	1.11008	0.72724	6.77331	3.15524	7.66482
TCONS_00289720	12.4368	10.2195	5.3007	44.5438	46.2121	43.3302
TCONS_00291188	2.14023	3.02658	2.23157	0.699369	1.4266	0.836205
TCONS_00291557	128.748	114.702	115.44	53.662	58.6878	54.4014
TCONS_00291815	7.55371	6.50427	6.95189	3.27383	3.16776	3.48268
TCONS_00292149	0.984813	1.35234	1.41293	3.96432	7.41051	4.88528
TCONS_00293219	1.21422	1.20859	1.82617	0.28391	0.179054	0.244537
TCONS_00293220	1.39501	1.3132	1.22512	0.352305	0.121627	0.376229
TCONS_00293226	1.70534	1.27089	0.858873	0.494692	0.187021	0.336806
TCONS_00294223	13.7431	9.5099	11.7616	5.23468	4.29737	5.94876
TCONS_00294581	2.46421	3.83415	2.28708	4.70247	5.51028	7.85169
TCONS_00294617	1.48093	1.00333	1.89358	6.22482	6.2293	7.7056
TCONS_00294679	2.30962	0.803877	1.32516	2.18619	4.90611	6.6475
TCONS_00295187	1.78692	1.31164	1.83968	4.90057	3.23304	2.70215
TCONS_00295993	0.409027	0.420029	0.495329	2.23345	1.84519	1.14523
