# Supplementary material for: Dioscorea Zingiberensis New Saponin Inhibits the Growth of Hepatocellular Carcinoma by Suppressing the Expression of Long Non-coding RNA TCONS-00026762
Source: Front Pharmacol. 2021 May 3;12:678620. doi: 10.3389/fphar.2021.678620 (PMC8126712; doi:10.3389/fphar.2021.678620)
Supplement: Supplementary file 1 [file DataSheet1.ZIP › Original data/Figure 3/CCK8-Huh7.xlsx]

## Sheet: Sheet1
								24h	空白对照组	溶剂组	盾叶新苷组	盾叶新苷+NC组	盾叶新苷+lncRNA过表达组			24h	孔1	孔2	孔3	孔4			72h	孔1	孔2	孔3	孔4
	0.159	0.255	0.175	0.261	0.267			孔1	0.159	0.255	0.175	0.261	0.267			空白对照组	0.159	0.264	0.178	0.259			空白对照组	1.015	1.139	0.887	1.005
	0.264	0.173	0.303	0.168	0.254			孔2	0.264	0.173	0.303	0.168	0.254			溶剂组	0.255	0.173	0.216	0.194	0.870426		溶剂组	1.087	1.134	1.096	0.812	0.82579
	0.178	0.216	0.177	0.242	0.154			孔3	0.178	0.216	0.177	0.242	0.154			盾叶新苷组	0.175	0.303	0.177	0.249	0.6587		盾叶新苷组	0.642	0.62	0.509	0.529	0.00133272
	0.259	0.194	0.249	0.235	0.168			孔4	0.259	0.194	0.249	0.235	0.168			盾叶新苷+NC组	0.261	0.168	0.242	0.235	0.989643		盾叶新苷+NC组	0.659	0.594	0.484	0.461	0.670662
																盾叶新苷+lncRNA过表达组	0.267	0.254	0.154	0.168	0.671676		盾叶新苷+lncRNA过表达组	0.869	0.717	0.564	0.811	0.0573094
								48h	空白对照组	溶剂组	盾叶新苷组	盾叶新苷+NC组	盾叶新苷+lncRNA过表达组
	0.515	0.653	0.625	0.401	0.591			孔1	0.515	0.653	0.625	0.401	0.591
	0.663	0.558	0.409	0.439	0.427			孔2	0.663	0.558	0.409	0.439	0.427			48h	孔1	孔2	孔3	孔4				空白对照组				溶剂组				盾叶新苷组				盾叶新苷+NC组				盾叶新苷+lncRNA过表达组
	0.776	0.696	0.369	0.387	0.439			孔3	0.776	0.696	0.369	0.387	0.439			空白对照组	0.515	0.663	0.776	0.621				孔1	孔2	孔3	孔4	孔1	孔2	孔3	孔4	孔1	孔2	孔3	孔4	孔1	孔2	孔3	孔4	孔1	孔2	孔3	孔4
	0.621	0.702	0.473	0.494	0.648			孔4	0.621	0.702	0.473	0.494	0.648			溶剂组	0.653	0.558	0.696	0.702	0.897724		24h	0.159	0.264	0.178	0.259	0.255	0.173	0.216	0.194	0.175	0.303	0.177	0.249	0.261	0.168	0.242	0.235	0.267	0.254	0.154	0.168
																盾叶新苷组	0.625	0.409	0.369	0.473	0.0309694		48h	0.515	0.663	0.776	0.621	0.653	0.558	0.696	0.702	0.625	0.409	0.369	0.473	0.401	0.439	0.387	0.494	0.591	0.427	0.439	0.648
																盾叶新苷+NC组	0.401	0.439	0.387	0.494	0.549434		72h	1.015	1.139	0.887	1.005	1.087	1.134	1.096	0.812	0.642	0.62	0.509	0.529	0.659	0.594	0.484	0.461	0.869	0.717	0.564	0.811
								72h	空白对照组	溶剂组	盾叶新苷组	盾叶新苷+NC组	盾叶新苷+lncRNA过表达组			盾叶新苷+lncRNA过表达组	0.591	0.427	0.439	0.648	0.16131
	1.015	1.087	0.642	0.659	0.869			孔1	1.015	1.087	0.642	0.659	0.869
	1.139	1.134	0.62	0.594	0.717			孔2	1.139	1.134	0.62	0.594	0.717
	0.887	1.096	0.509	0.484	0.564			孔3	0.887	1.096	0.509	0.484	0.564
	1.005	0.812	0.529	0.461	0.811			孔4	1.005	0.812	0.529	0.461	0.811
