# Supplementary material for: Dioscorea Zingiberensis New Saponin Inhibits the Growth of Hepatocellular Carcinoma by Suppressing the Expression of Long Non-coding RNA TCONS-00026762
Source: Front Pharmacol. 2021 May 3;12:678620. doi: 10.3389/fphar.2021.678620 (PMC8126712; doi:10.3389/fphar.2021.678620)
Supplement: Supplementary file 1 [file DataSheet1.ZIP › Original data/Figure 3/CCK8-SMMC-7721.xlsx]

## Sheet: Sheet1
								24h	空白对照组	溶剂组	盾叶新苷组	盾叶新苷+NC组	盾叶新苷+lncRNA过表达组			24h	孔1	孔2	孔3	孔4			72h	孔1	孔2	孔3	孔4
	0.166	0.199	0.253	0.235	0.197			孔1	0.166	0.199	0.253	0.235	0.197			空白对照组	0.166	0.237	0.333	0.211			空白对照组	1.107	1.261	0.908	0.923
	0.237	0.376	0.155	0.154	0.215			孔2	0.237	0.376	0.155	0.154	0.215			溶剂组	0.199	0.376	0.178	0.197	0.990152		溶剂组	1.106	1.146	0.985	0.939	0.954637
	0.333	0.178	0.295	0.247	0.222			孔3	0.333	0.178	0.295	0.247	0.222			盾叶新苷组	0.253	0.155	0.295	0.317	0.775516		盾叶新苷组	0.716	0.533	0.597	0.485	0.000585242
	0.211	0.197	0.317	0.307	0.315			孔4	0.211	0.197	0.317	0.307	0.315			盾叶新苷+NC组	0.235	0.154	0.247	0.307	0.700683		盾叶新苷+NC组	0.457	0.727	0.553	0.513	0.800774
																盾叶新苷+lncRNA过表达组	0.197	0.215	0.222	0.315	0.972077		盾叶新苷+lncRNA过表达组	0.737	0.792	0.673	0.844	0.027696
								48h	空白对照组	溶剂组	盾叶新苷组	盾叶新苷+NC组	盾叶新苷+lncRNA过表达组
	0.684	0.671	0.492	0.442	0.447			孔1	0.684	0.671	0.492	0.442	0.447
	0.589	0.619	0.368	0.344	0.461			孔2	0.589	0.619	0.368	0.344	0.461			48h	孔1	孔2	孔3	孔4				空白对照组				溶剂组				盾叶新苷组				盾叶新苷+NC组				盾叶新苷+lncRNA过表达组
	0.665	0.575	0.349	0.337	0.494			孔3	0.665	0.575	0.349	0.337	0.494			空白对照组	0.684	0.589	0.665	0.561				孔1	孔2	孔3	孔4	孔1	孔2	孔3	孔4	孔1	孔2	孔3	孔4	孔1	孔2	孔3	孔4	孔1	孔2	孔3	孔4
	0.561	0.534	0.316	0.315	0.547			孔4	0.561	0.534	0.316	0.315	0.547			溶剂组	0.671	0.619	0.575	0.534	0.570655		24h	0.166	0.237	0.333	0.211	0.199	0.376	0.178	0.197	0.253	0.155	0.295	0.317	0.235	0.154	0.247	0.307	0.197	0.215	0.222	0.315
																盾叶新苷组	0.492	0.368	0.349	0.316	0.00404499		48h	0.684	0.589	0.665	0.561	0.671	0.619	0.575	0.534	0.492	0.368	0.349	0.316	0.442	0.344	0.337	0.315	0.447	0.461	0.494	0.547
																盾叶新苷+NC组	0.442	0.344	0.337	0.315	0.664266		72h	1.107	1.261	0.908	0.923	1.106	1.146	0.985	0.939	0.716	0.533	0.597	0.485	0.457	0.727	0.553	0.513	0.737	0.792	0.673	0.844
								72h	空白对照组	溶剂组	盾叶新苷组	盾叶新苷+NC组	盾叶新苷+lncRNA过表达组			盾叶新苷+lncRNA过表达组	0.447	0.461	0.494	0.547	0.0119356
	1.107	1.106	0.716	0.457	0.737			孔1	1.107	1.106	0.716	0.457	0.737
	1.261	1.146	0.533	0.727	0.792			孔2	1.261	1.146	0.533	0.727	0.792
	0.908	0.985	0.597	0.553	0.673			孔3	0.908	0.985	0.597	0.553	0.673
	0.923	0.939	0.485	0.513	0.844			孔4	0.923	0.939	0.485	0.513	0.844
